# Supplementary material for: Understanding molt control switches: Transcriptomic and expression analysis of the genes involved in ecdysteroidogenesis and cholesterol uptake pathways in the Y-organ of the blue crab, Callinectes sapidus
Source: PLoS One. 2021 Sep 3;16(9):e0256735. doi: 10.1371/journal.pone.0256735 (PMC8415587; doi:10.1371/journal.pone.0256735)
Supplement: S1 Table — (XLSX) [file pone.0256735.s001.xlsx]

## Sheet: Sheet1
			Samples	Gene	plate no.	Slope	R2
			Intact	Spook	1	-3.533	0.997
				Spook	2	-3.4084	0.9976
				Neverland	1	-3.57	0.9991
				HR4	1	-3.7594	0.992
				HR4	2	-3.6276	0.9965
				cyp49a1	1	-3.5782	0.9962
				ApoD	1	-3.5802	0.9973
			Ablated	Spook	1	-3.3104	0.9946
				Neverland	1	-3.6535	0.9972
				HR4	1	-3.4043	0.9807
				ApoD	1	-3.2331	0.9955
				Cyp49a1	1	-3.5946	0.9994
			Average		1	-3.52106	0.995258
			SD			0.151966	0.00498953
