# Supplementary material for: Understanding molt control switches: Transcriptomic and expression analysis of the genes involved in ecdysteroidogenesis and cholesterol uptake pathways in the Y-organ of the blue crab, Callinectes sapidus
Source: PLoS One. 2021 Sep 3;16(9):e0256735. doi: 10.1371/journal.pone.0256735 (PMC8415587; doi:10.1371/journal.pone.0256735)
Supplement: S1 File — (FASTA) [file pone.0256735.s002.fasta]

>MW556747 [Callinectes_sapidus]
MLTNSFMSLVTEYFRHTNVTGQLAAVSPLGFSLHIGDWWWADCGLASLAHEGALWSLLFYLVGALLLFLAYR
AAFSPVDRVKDLTEVGWGCLAGGRKASLAERIREVQRLRKKGNLPPVYPNGWFAVLQSRELAKGQVESVQVF
GQTLAVFRGEDGVAHVTDAYCPHIGANLAVGGVVKGDCLECPFHGWRFRGSDGKCVDIPYSNKAIPRTASVK
KWISREVTGFIFVWHDAEGREPTWEVPAVPQVEQGSWVYRGRTEHQILAHIQEMPENGADVAHLGHLHVPII
FKGSDLRDIFARNSLLDFAKHTWSGEWQARAAPESHAADLTVKHSFSLFGGRLKLFSMTVKVEQLGPGLVYL
YFNTILGSGVLVQTVTPLEPLRQKVVHQFFSSRTFIAPCAKFVILSEARHFERDIMVWNNKQYLSQPLLVSE
DRFIVKFRRWYSQFYSENSPKFSFTKESLEW

>ctg20_pilon530 [Portunus trituberculatus]
FVSLVTEYFRHTNMTEQLAAVSPLGFSLHAGDWWWADCGAHEGALWSLLFYLVGALLLFLAYRAAFSPVDRV
KDLTEVGWGCLGGGRKASLAERIREVQRLRKKGNLPPVYPNGWFAVLQSRELAKGQVKSVQVFGQTLAVFRG
DDGVAHVTDAYCPHIGANMAVGGVVKGDCLECPFHGWRFRGSDGKCVDIPYSTKAIPRTASVKTWISREVTG
FIFVWHDAEGRDPMWEVPAVPQVEEGSWTYRGRTEHQILAHIQEMPENGADVAHLAHLHPHPFFLPSSLLFF
PLNESVHLCQLLDFAKHTWSGEWEARAAPESHAADLTIKHSFSLFGGRLKLFSMMVKVEQLGPGLVYLYFNT
ILGSGVLVQTVTPLEPLRQKVVHQFFSSRTFIAPCAKFVILSEARHFERDIMVWNNKQYLSQPLLVSEDRFI
VKFRRWYSQFYSENSPKFSFTKESLEW

>QNQ17531.1 [Scylla_paramamosain]
MLANSFVSLVTEYFRHTNVTEQLAAVSPLGFSLHAMDWWWAEGCLARLAHEGALWSLLFYLAGALLFFLAYR
AAFSPVDRVKDLTDVGWGCLGGGRKASLAERIREVQRLRKKGNLPPVYPNGWFALLQSRELAKGQVESVQVF
GQTLAVFRGEDGVAHVTDAYCPHIGANMAVGGVVKGDCLECPFHGWRFRGSDGKCVDIPYSNKAIPRTASVK
TWISREVSGFIFVWHDAEGRDPTWELPVVPQVEDGSWVYRGRTEHQILAHIQEMPENGADVAHLGHLHVPII
FKGSDLRDIFARNSLLDFAKHTWSGEWQARAAPESHAADLTVRHSFSLFGGRLKLFSMTVKVEQLGPGVVYL
YFNTILGSGVLVQTVTPLEPLRQKVVHQFFSSRTFIAPCAKFVILSEARHFERDIMVWNNKQYLSQPLLVSE
DRFIVKFRRWYSQFYSENSPKFSFTKESLEW

>XP_042230607.1 [Homarus americanus]
MTEVGWGCLTGEGRAPLTEKIREVQRLRRTGNLPPIYPNGWFAAVESRQLARGQVVPVQMFGESMAVFRGED
GVAHVTDAYCPHIGANLAVGGVVKGNCIECPFHGWLFRGSDGACVHIPYSAKVPKTARVKRWESCELNGFVF
VWHDAEGRSPLWVLPEVPEVADGSWSFRGRTVHHVLAHIQEMPENGADLAHLGHLHVPSIFKGSDLRHVFAN
SLLLDFAKHSWNGEWQVRSTPESHIADLRVTHAFALFGGKFKLFTMTVRAEQIGPGVVHLHFNTGLGSGVLV
QTVTPMEALRQRVVHQFYSSKSFIAPYAKFVLLSEARHFERDIMIWNNKQYMSQPLLVSEDRLILRFRRWYN
QFYSENSPKFTFKKENMEW

>APW79685.1 [Penaeus monodon]
MTIIVSLVSYLTTMSWPGDRWTLAARDALSAPWTVELLWTLLPYALGLLLAAVLYRHAFIPLDRVRRVTEIG
WGCIAADDKRPIAERIREIQRPRKIGQLPPVYPNGWFAVTESRKVKVEQVIQVQVFGETLAVFRSKDGTAHV
TDAYCPHMGANMAVGGVVKGDCLECPFHGWLFRGSDGSCAHIPYSSKAVPKTANVKRWESREVNGRIYVWYD
AEGRLPQWHIPEIGHITRGEWSYRGRTYHEVLAHIQEIPENGADMAHLGHLHVPNILKGNDLRDAFANNQAM
DLAEHAWNGEWRARESPESHMAELVMTHSLSFIGGKFKLFKMTVRAEQIGPGIVHLHFDTGLGAGILIQTVT
PIEPLRQKIVHEFYTSSTFFAPYAKFVLLCEAYHLERDIMIWNSKVYQSQPLLVAEDRQILKFRRWYNQFYS
ENSPKFNFRKESFEW

>XP_027231585.1[Penaeus_vannamei]
MIVIQVQVFGETLAVFRSKDGTAHVTDAYCPHMGANMAVGGVVKGDCLECPFHGWLFRGSDGSCAHIPYSSK
AVPKTANVKRWESREVNGRIYVWYDAEGRPPQWHIPEIGHVTRGEWSYRGRTYHEVLAHIQEIPENGADMAH
LGHLHVPNIFKGNDLRDAFANNQVMDLAEHAWNGEWRARQSPESHMAELVMTHSLSFVGGKFKLFKMTVRAE
QIGPGIVHLHFDTGLGAGILIQTVTPIEPLRQKIVHEFYTSSTFFAPYAKLVLLCEAYHVERDIMIWNSKVY
QSQPLLVAEDRQILKFRRWYNQFYSENSPKFNFRKDSLEW

>XP_018017327.1  [Hyalella azteca]
MFLSWLCQDDSVTNVSRALPQVWPGMDTFTIFASHGHNTFTTLMWCGVTILTIVVVQQIWSLLFTPLDRV
KRAADVGWSFLINDKNQSFWSKIFGGHRKPRGRDVAASVRRLEQLRRAGSLPPVYPNGWFAVAESRALKP
GQVRQVQALGQTLAVYRGAGGAVWALDAHCPHLGADMAVGGAVKGDCLECPFHGWQFRGQDGACTVIPYA
KKIPDVAKVRHWETQETNGFVFVWHDAEGRPPQWRVPEVAAVATREWRYRGRTEHEVLAHIQEIPENGAD
IAHLGHLHVPSVFKGADLFSVFSSNTFLDVAKHEWRGVWSPMEGEDSHVATVNIEHAFNLKPGGLRLFKM
TVQALQIGPGLVHLHLNTTLGKGVLVQTVTPLAPLKQKIVHHLYSAPTFVAPFAKFVLHSEACHLERDIM
IWNSKQYMSRPLLVAEDKLIKKFRTWYRQFYSPNSPTAESVASSDLDW

>XP_026296485.1 [Apis mellifera]
MAGWWSFGGAFLLFFGILLVSYLYKINWIKDLRLEGDNKTVLANHLESKKRKLGKLPPVYPNGWFALLES
SQLDKGQVKHVAALGQNFAVFRTDNGTVRILDAYCPHLGANMAEGGRVKGDCLECPFHGWQFRGSDGQCN
HIPYADKVPHIARTKTWKSCEANEIIFVWYHAEGLEPNWQPQTISHVLNRTWRYHGRNEFLINCHIQEVA
ENGADSAHLSAVHGPAIFTKIANFFSSFARHSWTNVNWTPHNSFLKSQDSKEIKAIKQDDENLRHRAYMT
LRHSLILFEKFKLLQLDVNVQQIGPGYVELMMHTSLGSMCIFQTVTPMEPLLQKVTHLLYSPPLLGPYAS
MLFLAECLMFERDVAIWNRKKFEKQPLLVKEDKSILAYRRWYAQFYSQHSPSYHSAIKSLQW


>KZS14264.1 [Daphnia magna]
MLFYLQEILLGDMDVFFVFKSEIVGLLVSSAAILLSVTACYFLLKPLNRIRDLCDVGYEEQLRLDNYGQTRR
QLANEMRRRKKIGEIPPVYPNGWFVLCESDDLKNRQVRSVDALGEHFAVFRSAEGVAYVLDAYCPHLGAHLG
VGSRVVGDCVECPFHGWQFRGADGQCTSIPYTSGKIPKSARVKSWPCDEVNGFIFVWYHAEQENPSWKVPRI
PEIVTRKWIYGGRSEYKVNAHIQEIPENGSDVAHLDCLHGPSLLYGSDLNAAQGGKSDNGWAPFLQHHWKVK
WEANSEEKHVAISSLHHELRLFGRLPFISVDVEAKQMGPGLVCLSFNTSFGRCLLFETVTPIEPMIQRVLHR
LYAPVFMVGPIAKFFVWGEAVMFERDVAVWNSKTFTSKPMLVAEDRAINLYRRWFQQFYSENSPRFTFKENV
SSSW

>Q1JUZ1.1[Drosophila melanogaster]
MTSYSLFWMSLLKNNWKPISNDFVICLWTLAVTFIRIYWIFFVPLEWKKDLDNEKWSFLRKTENVVCYNHKR
DTINRLRKLKIQKIIELPPPYPNGWYGILKSSQLKAGEATCVSCLGEDLVIFRSKKDIVFILDAYCPHLGAN
LGIGGSVADDCVICPFHQWKFRGTDGLCINIPYSTSVPKGSKLKKWISQEVDGFIFIWYHAEQTELPWDLPV
PMGEIDDTFVYHGHNEFYINCHIQEIPENGADIAHFNAIHKKNFINGSWAQKKRLFGLGSHHWKARWSPFTG
KLKYLAEVNLSHTFKLFGKFGCFRMEVSGKQIGPSIVCLEVNSYTFGKIKVFQYITPIEPMLQKVVHEFYGP
RWIAPLMKIFIYGESLMFERDIKIWNHKVFNRNPILAKEDASIKKFRLWFSQFYSSNSKIYSEATNIGW
