# Supplementary material for: Understanding molt control switches: Transcriptomic and expression analysis of the genes involved in ecdysteroidogenesis and cholesterol uptake pathways in the Y-organ of the blue crab, Callinectes sapidus
Source: PLoS One. 2021 Sep 3;16(9):e0256735. doi: 10.1371/journal.pone.0256735 (PMC8415587; doi:10.1371/journal.pone.0256735)
Supplement: S2 File — (FASTA) [file pone.0256735.s003.fasta]

>MW556746[Callinectes_sapidus] 
MVFVLAPATIVLMMMVLVAVAVQETARRRRKQQKQQYFQQTSTTTKSSDDLEIGTLTPPPGPTPIPFFGNLL
SLRKYSECPYQGFCELKEKYGPVYSLKMGSNPTVVVNTFDTIKEVLINKANSFDARPDLLRFKLYFGGDRQH
SLALCDWNEHQKRRMTLTRSFLMFRGQENNFSKFEATVVSEMPTLISEVDKSLGKPMQAKELLSYCALNIFS
GYMCSKKFQYEQKDFQEVAQNFDYIFRDINNGHAMDFLPSLQPLFTSYINEIKSNVSNIRQYILDNICLEKY
ERLRRDPADVEDLVDACFANLLTTNEEEKWDWQTILYIVEDLLGGSMAISNIVMRLLAHILQNPHVMDALRA
EIDEKIGRERTPTLQDRHEMLYSQAVLYEVLRVTSSPVVPHVATEDSSVGGYAVKKGSIVFLNNFEMNSSPS
LWDEPNKFMPERFLKDGCIKKPEYFIPFSTGKRSCVGSKMVANTAFMVVTTLLQRYNIAMADQATPDLPQGK
ISLDWNPFQLVFTPRE

>ctg20_528 [Portunus_trituberculatus]
MVFVLAPATIVLMMMVLVAVAVQETARRRRKQQKQQYFQQTSPTTKSSDDLEIGTLTPLPGPTPIPFFGNLL
SLRKYSECPYQGFSELKDKYGPVYALKMGSTPSVVVNTFDTIKEVLINKANSFDARPDLLRFKLYFGGNRQH
SLALCDWNEHQKRRMTLTRSFLMFRGQENNFSKFEANVVSEMPNLINEVEKSLGRPMQAKELLSYCSLNIFS
GYMCSKKFQYEDKDFQQVTQNFDYIFRDINNGHAMDFLPSLQPLFTSYINEIKSNVSSIRQYILDNICLEKY
ERLRQDPSDVEDLVDACFANLLTNNEEEKWDWQTILYIVEDLLGGSMAISNIVMRLFAHILQNPHVMDALRA
EIDEKIGRERTPTLQDRHEMLYSQAVLYEVLRVTSSPLVPHVASEDSSVGGYAVKKGSIMFLNNFEMNSSPS
LWDEPNKFMPERFLKDGCIKKPEYFIPFSTGKRSCVGSKMVANTAFIVVTTLLQRYNIAMADQATPHLPQAK
ISLDWNPFQLVFTPRE

>MPC33641.1 [Portunus_trituberculatus]
MGQELLSYCSLNIFSGYMCSKKFQYEDKDFQQVTQNFDYIFRDINNGHAMDFLPSLQPLFTSYINEIKSNVS
SIRQYILDNICLEKYERLRQDPSDVEDLVDACFANLLTNNEEEKWDWQTILYIVEDLLGGSMAISNIVMRLF
AHILQNPHVMDALRAEIDEKIGRERTPTLQDRHEMLYSQAVLYEVLRVTSSPLVPHVASEDSSVGGYAVKKG
SIMFLNNFEMNSSPSLWDEPNKFMPERFLKDGCIKKPEYFIPFSTGKRSCVGSKMVANTAFIVVTTLLQRYN
IAMADQATPHLPQAKISLDWNPFQLVFTPRERRGSWAGTTIIITTTTTAIQERVPAFRPPTVREPTRRHSDF
PADATQTALPRAASASGQPRSPSFTLCPAAHRPPLSLLTLSEAPHRPRL

>XP_042230608.1 [Homarus americanus]
MVFVLAPATILLMMMVLVAVAVQETIRRRRKQQQFDQTSLKPQSSDDLEIARPSSPPGPTPIPFIGNLHNLF
KYDACPYEGFTALGNKYGPVYSLLMGSCPSVVVGTYETIKEVLITKASQFDARPDIPRFGLYFGGNRQLSLA
LCDWSQHQKKRITLARSFLMFRGNDTCFKTFEENVTSEMPVLTKEIDQKLNTPFNAKELLSYCAMNIFCGYM
CSKKFDYNEAKFQELVKNFDFIFNDINNGHPTDFLPSLIPFFGSYLNKIKSKTADIRKYILDNICREKYHNL
QQNPKNITDLVDACFSNLLNENNQEEQWDWQTILYIVEDLLGGSSAIGNIVMRFLGYILQHPNVVTSLRSEI
DAKLGRDKAPTLENRHEMLYSQAVLYEVLRLTSSPIVPHVATEDATIGGFFVEKGSMVIVNNYEMNSSPDLW
DEPQKFKPERFIVDGCLKKPAHFIPFSTGKRACVGSKVVSNITFIVITTLLQRYDISLPEGVKPDLPRGKIS
VPWDAYDLVFTERK


>XP_027213908.1[Penaeus_vannamei]
MVFILAPATLVLMVVVVLAAALKEIVRRRNEKQCANVTSKSRRSEDLEIARPATAPGPKALPIFGNIFNLAK
YGDCPYEGFTALAKEYGPVYSLYLGSNHAVVISSIDTIKEVLVTKGNMFDARPNIIRFGLYFGGDRQHSLAL
CDMNTVQKKRINLARSVLMFRTGESHSYEKFEENVISEMPTLTDEIDKVLNKPVPAKELLSYCAMNIFTGFI
CSTKFDYSDPAFRDLARKFDFVFEDINNGHPTDFLPWLAPFFCTYLKDIQEVAAQIRQIILEKICNDKYNQL
KCDPTNIKDLADAYFANLLNENKDNETWDWQAILYIIEDLLGGSSAIGNIVMRIFGYVLQNPHVYEKLRAEI
DEKIGKNQTPKLNDKSEMIYTQAVVLEVLRLTSSPIVPHVATADTTIGGYAVEKGAIVLPNIFGMNTDSELW
DEPEKFMPERFIVDGQLKKPSHFIPFSTGKRACVGSKVVGYITFMVMSTVFQKYDVSLPEGTTPVLPKGKIS
LPWNSFELVFSKREH

>XP_037784247.1 [Penaeus monodon]
MVFILAPATLVLMVVVVLAAALKEIVRRRNEKQCANVTSKSRRSEDLEIARPATAPGPKALPIFGNIFNL
AKYGDCPYEGFTALAKEYGPVYSLYLGSNHAVVISSIDTIKEVLVTKGNMFDARPNIIRFGLYFGGDRQH
SLALCDMNTVQKKRINLARSVLMFRTGESHSYEKFKENVISEMPTLTDEIDKALNKPVKAKELLSYCAMN
IFTGFICSTKFDYSDPAFRDLARKFDFVFEDINNGHPTDFLPWLAPFFCTYLKDIQDVAAQIRQIILEKI
CNDKYKQLKCDPTNIKDLADAYFANLLNENKDNETWDWQAILYIIEDLLGGSSAIGNIVMRIFGYVLQNP
HVYEKLRAEIDEKIGRNQAPKMNDKSEMIYTQAVVFEVLRLTSSPIVPHVATADTTIGGYAVEKGAIVLP
NIFGINTDGELWDEPEKFMPERFIVDGQLKKPGHFIPFSTGKRACVGSKVVGYITFMVVSTVFQKYDVSL
PEGTTPVLPKGKISLPWNSFELVFSKREQ

>XP_018020142.1[Hyalella_azteca]
MEAVFSVFSPTTVVLLSCVVAMAAFHYSLGKKLKNRLQHLSKSSDVGSQQKDLTSVPRVAPGPKPLPIIGNL
HHLAKFEDNPYVGFTELAQEYGSVYSLKMGTTPALVVSSSEGFKEVLISKGAKFDGRPDFHRWNLYFDGDRQ
QSLALCDWSDLQKTRRSIIRSFLLMKSHSSNHESLDKALMTEMESLMAELNKNAGSPVMAKVPIQWCAMNVF
LQYMCDLKFDYSEAKFRKVVNEFDLIFEDINNGHPTDFLPWLSPLFGRHLKNVKGLANNIRSFILKEIIEPQ
MNATNPDKTKNVLEGLLSNHLNTDGQEVSMDWSNMLFALEDLLGGSSAIGNVMLRILAMVSQNPDVQKKLQA
EVDEVVGSDTPVSIDHRSYMPFTEATITEVLRLTSSPIVPHVANESTSLAGFDVQKGTVVFLNNYALNMSTE
FWDEPESFKPERFIKNGQFSRPAHFLPFSTGKRACVGSKILMHVCFVTLVNIVQKFSISVPTNEDICLPVGK
LAVIGDGFNLVLNHRR


>XP_032791147.1[Daphnia_magna]
MELLTVESSSVIVGFSVGQIGAVFVSATTVLLATLAALTLTLVWLNGRKSSSHGQTDSVFLRIKDKAERLIR
SHVAKSAKTAPVAPSSSPTSQSGTAEQQLKAWSPPPGPVGWPIIGSLHLLGKYEVPFEAFSQLSKTYGDIFS
ITLGSTPCVVVNSFKLIKEVLITKGPHFGGRPNFIRYDILFGGDRDNSLALCDWSYLQRDRRSIARHWCHPR
ADSMQFDTLSRVLTSESGLMVNELSLKTAATGSRGIDLKTTMMTMCANVFTHYMCSSRFDYDDKEFGKVVRL
FDQIFWDINQGYAVDFLPWLMPVYRRHMQQLKSWGTDIRQFIVKTIIDEHRSTMDVNNPRDFTDVLLNQLDG
EKNNEQAANEDAQQHNNNAQQLDWNHVLYELEDFLGGHSAIGNLLMRAVGELCSSPHVMANIQEEIRRVTGD
NGRPVVLEDRPNMPYTEATILETLRLSSSPIVPHVAMQDTSVAGYDVQEGTMVFLNNYELNISPDYWGDQSL
TFDPARFLIQGKIVKPEYFIPFSTGKRACMGYRLVQHVSFVTLATLLQNFDVSASEDAIHLPKACVAVPPDA
FRVVLTPRPSAPTPY

>XP_026300894.1 [Apis mellifera]
MIPLTATTCFLIAITFLALALILLDHLRSKKTTKSVVPGDDDQHALPEPPGPKPWPILGSLHILGRYDVP
YKAFADLVRDFDCQVIKLRMGSVPCVVVNGLENIKEVLTVKGHHFDSRPNFARYHLLFGGNKENSLAFCN
WSDVQKARREMLRAHTFPRAFSTRFNELNGIIGDEMEFMVNHLDSLSGTSVHAKPLILHCCANIFITYLC
SKNFHLEHDGFRNMVENFDKVFFEVNQGYAADFLPFLMPLHHRNMARMAHWSHEIRRFVIKNIIADRVNS
WNDVVPEKDYVDCLINHVKSGTEPQMSWNTALFVMEDIIGGHTAIGNLLVKVLGFLATRPEIQRLAQDEI
DALGLAGNFVGLENRRSLPYVEAIILETIRIIASPIVPHVANQDSSIAGFRIKKDTFIFLNNYDLNMSTD
LWTSPEEFMPDRFVQNGRLLKPEHFLPFGGGRRSCMGYKLVQYVSFAILASILKNFTITPVQKEDYTIPI
GNLALPEMTYKFRFERR

>Q9VRM7.3 [Drosophila melanogaster]
MLAALIYTILAILLSVLATSYICIIYGVKRRVLQPVKTKNSTEINHNAYQKYTQAPGPRPWPIIGNLHLLDR
YRDSPFAGFTALAQQYGDIYSLTFGHTRCLVVNNLELIREVLNQNGKVMSGRPDFIRYHKLFGGERSNSLAL
CDWSQLQQKRRNLARRHCSPREFSCFYMKMSQIGCEEMEHWNRELGNQLVPGEPINIKPLILKACANMFSQY
MCSLRFDYDDVDFQQIVQYFDEIFWEINQGHPLDFLPWLYPFYQRHLNKIINWSSTIRGFIMERIIRHRELS
VDLDEPDRDFTDALLKSLLEDKDVSRNTIIFMLEDFIGGHSAVGNLVMLVLAYIAKNVDIGRRIQEEIDAII
EEENRSINLLDMNAMPYTMATIFEVLRYSSSPIVPHVATEDTVISGYGVTKGTIVFINNYVLNTSEKFWVNP
KEFNPLRFLEPSKEQSPKNSKGSDSGIESDNEKLQLKRNIPHFLPFSIGKRTCIGQNLVRGFGFLVVVNVMQ
RYNISSHNPSTIKISPESLALPADCFPLVLTPREKIGPL
