# Supplementary material for: Understanding molt control switches: Transcriptomic and expression analysis of the genes involved in ecdysteroidogenesis and cholesterol uptake pathways in the Y-organ of the blue crab, Callinectes sapidus
Source: PLoS One. 2021 Sep 3;16(9):e0256735. doi: 10.1371/journal.pone.0256735 (PMC8415587; doi:10.1371/journal.pone.0256735)
Supplement: S3 File — (FASTA) [file pone.0256735.s004.fasta]

>MW556748[Callinectes_sapidus]
MLCLKTPIFMLLISCISCQPPQDVLPFMPRPPAPGPCPVVPVVRNFNLHRYLGRWYEIERFFAPFQTGDCVT
ADYGLLANGSVSVINTEVVEGELNSVNGFATLGPNPTEGRLVVSFPFSSGGSFSADGEPNYTVVATDYDNYA
LVYSCSSFGAGNKIELSWILSRMPSLPTQFVSELKKWATLVNIDAARYSPLKQDFSCLRRQI

>ctg404_pilon_2 [Portunus trituberculatus]
MLCLKTPVFLLLISCVSCQPPQGVLPFMPRPPAPGPCPVVPVVQNFNLHRYLGRWYEIERFFAPFQTGDCVT
ADYGLLPNGSVSVINTEVVEGELNSVTGFATLGPNPSEGRLVVAFPFSSGGSFSADGEPNYTVVATDYDNYA
LVYSCSSFGAGNKFELSWILSRTPGLPQQFVYELKKWATLVNIDAARYSPLKQDNTCLRRQI

>XP_042218911.1 [Homarus americanus]
MMALRVVGVLAGLSCVLCQGQNNLPFLPKPPAPGPCPLVPVVNNFDLQRYLGRWYEIERFFNPFQNGECVTA
DYELFPNGTVSVINTQISEGELDSISGFAELGPNQSEGKLVVDFPFSEGSFSPDGVPNYIVVATDYSNYAVV
HSCTYLGPELKLEFSWILAREPNVPASFLMALKEWLKIVNIDASRYLPTLQTPYCPRRQV

>XP_027237807.1[Penaeus_vannamei]
MAVLLKFLTALSLFVGAARAQGFMPVPPDDGPCPVFPVVKNFDLHAYLGRWYEIERFFNPFQDGSCVTADYA
LFPNGSVSVLNTDVQEGASNTIAGVATLSDDPSAGQLFVEFPFTAGFDGGDLGGNKPNYNVVATDYKNYAVV
YTCEFFGPELKFEFSWILARRPYIPSSFLADLKAWLQLVNINAKRYMPTVQTDCPNRVAS

>XP_037794596.1 [Penaeus monodon]
MAVLLVFLAILSLFVGAVRVQGFMPVPPDDGPCPVFPVVEKFDLHAYLGRWYEIERFFNPFQDGSCVTADYA
LFPNGSVSVLNSDVQEGELNTIAGVATLSDDPSAGQLFVEFPFTAGFDGNSMGRNKPNYNVVATDYKNYAVV
YTCEYFGPELKFEFSWILARRPQIPNSFLTDLKHWLQLVNINAKRYMPTVQTNCPNRAVS

>XP_018020510.1[Hyalella_azteca]
MIKVIVLAALLGSECVVAQYSAAEAHSFSKRQATDDTLGTAPGTIVPGPADSGPDQTPQCPKPPVVQNFQAE
RYLGRWYEIERFTAPFQTGICVTADYALLGNCSIGVTNTQVLPNGVVDVARGVAHSAGDPGSASLTVTFPDE
ERTRGPVQTPQTEGNYNVLATDYENYAVVYSCSIANFRGRDTKFEFSWVLARQPRVNSVFLRRLHEWLQNLG
VPAERYMLTRQVGCQYTAS

>KZS17318.1 [Daphnia magna]
MQHKGDNASWVYVQNNLTFLFNSIFNLIQLQAKMFSPLRQVVLLAGVMACINAAVVRNSRGACPPFTSKPDF
DYLQYAGVWFEIEKIPVNFEEGMTCIRAIYDEIAPNVISVLNTAVLADGNLTDIYGSAYQPYPETEPGHLIV
SFNARAGGADYYVLDTDYVTYAAVYNCVSIGEFKVEYAWILARANSLSPEELTFARNVFIANGVDISTFEPT
YQDSKCVYFP

>NP_001638.1 apolipoprotein D precursor [Homo sapiens]
MVMLLLLLSALAGLFGAAEGQAFHLGKCPNPPVQENFDVNKYLGRWYEIEKIPTTFENGRCIQANYSLME
NGKIKVLNQELRADGTVNQIEGEATPVNLTEPAKLEVKFSWFMPSAPYWILATDYENYALVYSCTCIIQL
FHVDFAWILARNPNLPPETVDSLKNILTSNNIDVKKMTVTDQVNCPKLS
>NP_031496.2 apolipoprotein D precursor [Mus musculus]
MVTMLMFLATLAGLFTTAKGQNFHLGKCPSPPVQENFDVKKYLGRWYEIEKIPASFEKGNCIQANYSLME
NGNIEVLNKELSPDGTMNQVKGEAKQSNVSEPAKLEVQFFPLMPPAPYWILATDYENYALVYSCTTFFWL
FHVDFVWILGRNPYLPPETITYLKDILTSNGIDIEKMTTTDQANCPDFL


>NP_001285560.1 neural lazarillo, isoform C [Drosophila melanogaster]
MNHHSSSHLLLLISVVFGAVWVAHAQVPFPGKCPDVKLLDTFDAEAYMGVWYEYAAYPFAFEIGKKCIYA
NYSLIDNSTVSVVNAAINRFTGQPSNVTGQAKVLGPGQLAVAFYPTQPLTKANYLVLGTDYESYAVVYSC
TSVTPLANFKIVWILTRQREPSAEAVDAARKILEDNDVSQAFLIDTVQKNCPRLDGNGTGLAGEDGLDVD
DFVSTTVPNAIEKA
