# Supplementary material for: Understanding molt control switches: Transcriptomic and expression analysis of the genes involved in ecdysteroidogenesis and cholesterol uptake pathways in the Y-organ of the blue crab, Callinectes sapidus
Source: PLoS One. 2021 Sep 3;16(9):e0256735. doi: 10.1371/journal.pone.0256735 (PMC8415587; doi:10.1371/journal.pone.0256735)
Supplement: S4 File — (FASTA) [file pone.0256735.s005.fasta]

>MW556749 [Callinectes_sapidus]
MWKLTHVFLLKVKYKKKNKKNGQIKQGGTMSPEKKMSLDPLMMAGTTSLTSASLTLPIPSPLTSPPPITSPP
MPSPLNTGHILKAALTNPSEVAHFRQKLDNTVSSTRERVMPYPVAQAMIRMLIDCDDFEDIATLKNLDDLLD
HKSDLSTKLCQLGDSISIKLVQWTKRLPFYQELPVEVHTSLLTHKWHELLVLTTSAYQAIYGLQKLGSRSSD
GTEAEFHQEVSNNLCTLQTCLNSMMGRPITMDQLRQEVGVMVEKITHVTLALRKIKIQIEEYVCLKVIAMLN
QPRSGHKELEVIQERYMNCLRSFCETHYPSQPSRYQDLLVRLPDIQAAAAKLLETKMLYVPFLLNSTINR

>MPC08346.1 [Portunus_trituberculatus]
MGTRSMQHRPGIHHLAPHAVKYKKKNKKNGQIKQGGTMSPEKKMSLDPLMMAGTTSLTSASLTLPIPSPLTS
PPPITSPPMPSPLNTGHILKAALTNPSEVAHFRQKLDNTVSSTRERVMPYPVAQAMIRMLIDCDDFEDIATL
KNLDDLLDHKSDLSTKLCQLGDSISIKLVQWTKRLPFYQELPVEVHTSLLTHKWHELLVLTTSAYQAIYGLQ
KLGSRSSDGTEAEFHQEVSNNLCTLQTCLNSMMGRPITMDQLRQEVGVMVEKITHVTLALRKIKIQIEEYVC
LKVIAMLNQPRSGHKELEVIQERYMNCLRSFCETHYPSQPSRYQDLLVRLPDIQAAAAKLLETKMLYVPFLL
NSTINR

>ctg2_pilon_368 [Portunus_trituberculatus]
MTVTLLQCEGVKMSLFQDLKLKRRKVDSRCSSDGESLAESSSCSPDSGSSGGEASSCSPVQPQPPSESPRAS
PNPRPPNPGRSSPDSAGDEFVEVKTCQESGFSQGDDTHDAHVFDGGGVQPESSSAPTRPSQTPQGLCPIQQY
VDTDLPESMSTTPPPPDTSDHTSEVTSASAGGGASLPHHMEALEPPISTLSAMPHTLAATMAGLTPGVVTSA
GLRAGPPISAAQPYWHGATSRINGVRPEFISGGLVQPSQSTVTPVPTPADSSRTGYSPRLRTPTVIMGEAGG
VKTMFWSTPNELQTSVSQAPREVLTRPATPCGYGADTSDASVRASVDGLLTLGQDKRGXXXXXXXXXXXXXX
XAARSPMTQTSRSPHTHTPVPRSPYAGAPPSPGNQVVRYLGSPHSSPGDLQLLHSATYMHSPSSGDSQRHPS
TPLNMERLWAGDRSQLPHTQPDSQAALNLSTVGMWGARNTVPAPSQPAAIDEEDEDQPMICMICEDRATGLH
YGIITCEGCKGFFKRTVQNKRVYTCVADGDCEITKAQRNRCQYCRFQKCLRQGMVLAAVREDRMPGGRNSGA
VYNLYKVKYKKKNKKNGTTSLTSASLTLPIPSPLTSPPPITSPPMPSPLNTGHILKAALTNPSEVAHFRQKL
DNTVSSTRERVMPYPVAQAMIRMLIDCDDFEDIATLKNLDDLLDHKSDLSTKLCQLGDSISIKLVQWTKRLP
FYQELPVEVHTSLLTHKWHELLVLTTSAYQAIYGLQKLGSRSSDGTEAECIYFFFSLQVSNNLCTLQTCLNS
MMGRPITMDQLRQEVGVMVEKITHVTLALRKIKIQIEEYVCLKVIAMLNQPRSGHKELEVIQERYMNCLRSF
CETHYPSQPSRYQDLLVRLPD

>Csap_chr_16055-RA 
MTVTLLQCEGVKMSLFQDLKLKRRKVDSRCSSDGESLAESSSCSPDSGSSGGEASSCSPV
QPQPPSESPRASPNPRPPNPGRSSPDSAGDEFVEVKACQESGFSQGDDTHDAHVFDGGGV
QPESSSAPTRPSQTPQGLCPIQQYVDTDLPESMSTTPPPPDTSDHTSEVTSASAGGGVSL
PHHMEALEPPISTLSAMPHTLAATMAGLTPGVVTSAGLRAGPPISAAQPYWHGAASRING
VRPEFISGGLVQPSQSTVTPVPTPADSSRTGYSPRLRTPTVIMGEAGGVKTMFWSTPNEL
QTSVSQAPREVLTRPATPCGYGADTSDASVRASVDGLLTLGQDKRGSPSQLSPTSTLSLS
PAARSPITHTSRSPHTHTPVPRSPYAGAPPSPGNQVVRYLGSPHSSPGDLQLLHGATYMH
SPSSGDSQRHTSTPLNMERLWAGDRSQLPHTQPDSQAALNLSTVGMWGARNTVPAPSQPA
AIDEEDEDQPMICMICEDRATGLHYGIITCEGCKGFFKRTVQNKRVYTCVADGDCEITKA
QRNRCQYCRFQKCLRQGMVLAAVREDRMPGGRNSGAVYNLYKVKYKKKNKKNGTTSLTSA
SLTLPIPSPLTSPPPITSPPMPSPLNTGHILKAALTNPSEVAHFRQKLDNTVSSTRERVM
PYPVAQAMIRMLIDCDDFEDIATLKNLDDLLDHKSDLSTKLCQLGDSISIKLVQWTKRLP
FYQELPVEVHTSLLTHKWHELLVLTTSAYQAIYGLQKLGSRSSDGTEGDVFTFFCSLQVS
NNLCTLQTCLNSMMGRPITMDQLRQEVGVMVEKITHVTLALRKIKIQIEEYVCLKVIAML
NQPRSGHKELEVIQERYMNCLRSFCETHYPSQPSRYQDLLVRLPDPLEPVVACKASHSGP
HAVLRLLWPLYQGSCGLSSSPLHLSANPTLACAHCGQSMKLPMSARLPLVTCATNQLEVM
QEQELRQLIADEEYVVVLFSDIIFVRKGVPLLYSGPADDDEYLLHYLITNPDSSIHTLTD
VNFEHLTQAATGATTGDWLVMFVRADCDSCVQLHSTVEAVAAVLKNKKNVAVIDRDDQGG
QTTRRFGVKTFPSFILFRQGRLYRYMLPALDATTVIHFASDGFRNARAESVPHPKTPFDD
FTEWCADWLRENPEKAYLGVGILAMLVAGAVLCCVRSSRQAAAAANKKANKKKK

>XP_027207779.1  [Penaeus vannamei]
MLTARAREHSPHPARLTSPRPRCRRHHRISMLRDCAPYFHQGIMTVTLLQCDGVKMSLFQDLKLKRRKVD
SRSDGESLAETSSCSPDSGSSGAETSSCSPIQPPASYLPSGSPRSSPHPQPRIHERSSPDSAGDEFTEVK
SSAECGQEDDTQDAHVFDGGGRQPVSSSGTPHPSGTHMSVETVHRSEEDLPERMSTTPPPADTSEHIQEV
TSVSTPLPPPLVSLGPPLTSLGGMPPTPYTLAATMAGLAPGVSSTPVGLRCGAPVSTGPPYWGGAANRIN
GVRPELISGGIVQPTPSTQVAAAAPADSSRAGYSPRLRTPTVIMGEAGGVKTMFWTAPNESQTPASQAPR
EVLGPASNCGYGADTSDAVRASVDGLLSLGQDRRGSPPQLSPSSTLSLSPAARSPLTPSARSPHAPTPVS
RSPYTVAPSSPGYQVVRGLGSPQSSPSELQLLHNSPYIHSPSNADTQRHPSTPLNMERLWAGDRSQLPQT
QPDSPAAMNLSTVGMWGSRTNGVEGATSAPAQPAPVEEDEEDQPMICMICEDRATGLHYGIITCEGCKGF
FKRTVQNKRVYTCVADGDCEITKAQRNRCQYCRFQKCLRQGMVLAAVREDRMPGGRNSGAVYNLYKVKYK
KKNKKNGQMKQGSSSPDKKVGLDPIMMAGTTSLATSLPMPISSPLTSPPITSPITSGLNSGHILKAALTN
PAEVAHFRHRLDNNVTSTRERVTPYPVAQAMIRMLIECDDFEDIATLKNLDDLLDHKSDLSTKLRHLGDS
ISIKLVQWTKRLPFYQELPVEVHTRLLTHKWHELLVLTTSAYQAIYGLEKLASRSSDGTEAEFHQEVSNN
LCTLQTCLNSMMGRPITMDQLRQEVGVMVEKITHVTLALRKAKIRIEEYVCLKVIAMLNQSRNNHKELEV
IQDRYMNCLRSFCETHYPSQPTRYQDLLVRLPDIQAAAAKLLETKMLYVPFLLNSTINR

>XP_037795472.1 [Penaeus monodon]
MVDIRVEPSHSTPMLTQGIMTVTLLQCDGVKMSLFQDLKLKRRKVDSRCSSDGESLAETSSCSPDSGSSG
AETSSCSPIQPPASYLPSGSPRSSPHPQPRIHERSSPDSAGDEFNEVKSSAECGQEDDTQDAHVFDGGGR
QPVSSSGTPHQSGTHMSVETVHRSEEDLPERMSTTPPPADTSEHIQEVTSVSTPLPPPLVSLGPPLTSLG
GMPPTPYTLAATMAGLAPGVSSTPVGLRCGAPVSTGPPYWGGAANRINGVRPELISGGIVQPTPSTQVAA
AAPADSSRAGYSPRLRTPTVIMGEAGGVKTMFWTAPNESQTPASQAPREVLGPASNCGYGADTSDAVRAS
VDGLLSLGQDRRGSPPQLSPSSTLSLSPAARSPLTPSARSPHAPTPVSRSPYTVAPSSPGYQVVRGLGSP
QSSPSELQLLHNSPYIHSPSNADTQRHPSTPLNMERLWAGDRSQLPQTQPDSPAAMNLSTVGMWGSRTNG
VEGATSAPAQPAPVEEDEEDQPMICMICEDRATGLHYGIITCEGCKGFFKRTVQNKRVYTCVADGDCEIT
KAQRNRCQYCRFQKCLRQGMVLAAVREDRMPGGRNSGAVYNLYKVKYKKKNKKNGQMKQGSSSPDKKVGL
DPIMMAGTTSLATSLPMPISTPLTSPPITSPITSGLNSGHILKAALTNPAEVAHFRHRLDNNVTSTRERV
TPYPVAQAMIRMLIECDDFEDIATLKNLDDLLDHKSDLSTKLRHLGDSISIKLVQWTKRLPFYQELPVEV
HTRLLTHKWHELLVLTTSAYQAIYGLEKLASRSSDGTEAEFHQEVSNNLCTLQTCLNSMMGRPITMDQLR
QEVGVMVEKITHVTLALRKAKIRIEEYVCLKVIAMLNQSRNNHKELEVIQDRYMNCLRSFCETHYPSQPT
RYQDLLVRLPDIQAAAAKLLETKMLYVPFLLNSTINR

>KAG7166128.1  [Homarus americanus]
MKRIMTVTLLQCEGVKMSLFQDLKLKRRKVDSRCSSDGESLAETSSCSPDSGSSGGETSSCSPVQPPASY
LPSESPRSSPNPRPHIHERASPDSAGGEFGEVKSCLDCGQDDDTQDAHVFDGGGRQPVSSSAMPRPSAAD
SALHPVQKCEDTDMPERMSTTPPPPDTSEHPPEITSVSIGTPLPPPLVSLGPPLSTMPHTLSVSVAGLSP
GIVTSAGLRCGPPVSVAQPYWGGGASRINGMRPEFISGGMVQPTQSTNVPSAAPADSSRAGYSPRLRTPT
VIMGEAGGVKTMFWSTPSETQTSASQAQREVLTQPATPCAYGADTSDAVRASVDGLLTLGQDRRGSPPQL
SPTSTLSLSPAARSPITHSARSPHTHTPIARSPYTVAPSSPGYQVVRCLGSPQSSGDLQLLHNTSYIHSP
TSVDSQRHPSTPLNMERLWAGDRTQLPHTQPDSPAALNLSTVGMWGARTNSIESVVTAPAQPTPVEEDEE
DQPMICMICEDRATGLHYGIITCEGCKGFFKRTVQNKRVYTCVADGDCEITKAQRNRCQYCRFQKCLRQG
MVLAAVREDRMPGGRNSGAVYNLYKVKYKKKNKKNGQIKQGGNSPEKKMVLDPLMMPGTTSLTSPSLPMP
ISSPLTSPPITSPIPSGLNSGPILKAALTNPSEVAHFRQRLDNTVSSTRERTMPYPVAQAMIRMLIECDD
FEDIATLKNLDDLLDHKSDLSTKLCQLGDSISIKLVQWTKRLPFYQELPVEVHTRLLTHKWHELLVLTTS
AYQAIYGLQKLASRSSDGTEAEFHQEVSNNLCTLQTCLNSMMGRPITMDQLRQEVGVMVEKITHVTLALR
KTKIQIEEYVCLKVIAMLNQTRSSHKELEVIQERYMNCLRSFCETHYPSQPTRYQDLLVRLPDIQAAAAK
LLETKMLYVPFLLNSTINR

>XP_032788691.1 [Daphnia magna]
MTVTVVLSSDPGGKMSLFQDLKLKRRKVDSRCSSDGESLMESSTSASPDCSAATPPRSGGEDGCDGSASH
SVRQEGGEECAAGHSNQILDHPPGAGGGGGGGATSITVVCNGRIIKQEDEEDDEEDDGVEEDGDEDETPE
RSSHVSASSASDGGFVSSPGLSRESRATPDSLGADDLQHRLCDDSGTGSALMIVVKQEALDDEEEADDHH
AEESAVTAAERQQAQKRARNRDEADEAVTVKSIKTKSLSSPFQDDDQLRPLVKEFVADEGAIASAVGSNP
SVHSPPTAVVKTESRHHSPSSATCVSSSDHSGIRSWPTRSSPNGHTSNSNSNNNNNNNNSNKSIRPEIIF
SHRRASSSTVVGSISLDSSANGGSRTAAPLSTHPPGCGSSPDRHHPPHQNGSNKQQLNCSSSVAANPRVP
SVILGQSGGVKTMVWTGHWADQQQQQQQQQPTPSRPRSVPNGLDVQQSSPLMMAVHHNIRPGAKQNNGRL
EGSNVQDAASIRLSIDGLLSLAQSSSERRHGNVSRSSPLQASPSSSTVSPTERPSVVNIQRLSPSSSSAS
VSMAVGSSTPPHFASPLRVQTPTTSTSCSSSSSSPSQLSSSSSRHQQGSGSPPAVGLLTVARSHHHHPPG
GYPFPDTPPSLSLDRVGQPNGHLMSSPSSSTRLMENGHHQGLPPSISRPPALHLLSRSTNLSSSSLSSSS
SSSSSSSSSSSSSSSSSSSSPPISXXXXXXXXXXXXSSSSSSSSSSSSSSSSSSSSPPISGASGSNAMAP
PPSSGTNGQQTLSMERLWENAERSAAVVKQQQQQQQQQQQQRPDSQALDYSVCSGRSSIIVSSNNVINHH
HQQQQQQQHHHPHPHPHPHHHNHHNHHNHNNHLHTNGHHDNGSNQAATSSIHQLPSSIVTAINGGGGGGG
GGGRSASVNGTHGAPDGNRMEEDDEDTPMICMICEDKATGLHYGIITCEGCKGFFKRTVQNKRVYTCVAE
GNCEITKAQRNRCQYCRFQKCLAQGMVLAAVREDRMPGGRNSGAVYNLYKVKYRKHKKNNNKNTSATNGV
TAALAVKAVMEANAAAMVNGKMQQQQQQQQQQQQQQQQVMSSNGIHRKSPASSMAVMDQQQQQQQQQQHQ
QPPQHQLQHQQHGMMAGSGQHNGPQQQHQQVPRIANGNILKTALTNPSEVLHLRRRLESAVTSSRDAITL
PYETAMPTICTLIYCDEFEDIATLKLDELLDTKAELSDKLCQIGDSIVYKLVQWTKRLPFYSELPVEVHT
RLLTHKWHELLVLTTSAYQAIHGPRKTWSGPEPTEHDFVQQVSANLVTLQTCLAAMMGRPLTLDQLRQDV
GLMVERITHVTMMLQRSQLRMEEYVCLKVIAMLSQPKGSGSVELEAIQERYMQCLQSYVEHNYPQSPGRF
SDLLSRLPEVQSAATLLLESKMFYVPFLLNSAIHR

>XP_026295281.1  [Apis mellifera]
MTLTSSPCELDNMSLFQDLKLKRRKVDSRCSSDGESMADTSTLSPEANMPGSPGCPVVKVKSEYLLGIPP
SDPLRGTASVGLEHSRADADRASPDSVFPDAASIVGYARVVEDQQQQQQQQQQQHHQPHQQQQRSATPTV
ATRLSPYSPMQAVSTTPMHGQQEQPSSRSDSPEKADLSSAQTKEESDNSVFDGGGGRSEASSQPSHRSSP
SSQYSPSQSASPVQQQQQTGGLRGSRVPPHLLAHHQFWSSQNNGFATQRLLNGVISSAVSYAGQTVAVAS
TSSGGAASSGGSGNGASSAGQASTGPTTAAPSSCETMKPPAQRAAPAPPRPPPTVIMGEIGGVRTMIWSA
PPLDPVPPPAASWTTATAAAAAAAAAAAAAAASCSSSEESAAQLLLNLGQESRGGKQASSSAAAGPYSSA
AGPPLNMERLWAGDMTQLPAAQQMQALNLTASGSGQAWERNGGVVKSEGAAASQPISVAPPAPPMPPQEH
EEDETPMICMICEDKATGLHYGIITCEGCKGFFKRTVQNRRVYTCVAEGGCEITKAQRNRCQYCRFKKCI
EQGMVLQAVREDRMPGGRNSGAVYNLYKVKYKKHKKSNKTSGVGGGMGGISGGGNVGGVNGSGSLGGSKS
AMGSTMLDKHMAVAAVAHHSQQQHVQLAGGFLHHHKISSGDPLNSQSTTSHSTHPAHSGHLVNGTILKTA
LTNPSEVVHLRQRLDNTVSSSRDRSFPFDATVAMIQSLIDCDEFQDIATLRNLDELLDHKSNLSDKLCQI
GDSIVYKLVQWTKRLPFYLELPVEVHTTLLTHKWHEILVLTTSAYQAIHGQHKFSNVGSDAMGADFMQEV
SNNMYTLQTCLTNMMGRPITMDQLQQDVGLMVEKITYVTLMFRRVRLRMEEYVCLKVITMLSQARGGTME
LEHLQERYMSCLRSFVEHSAPQQPNRFHDLLVRLPEVQSAAALLLESKMFYVPFLLNSTIQR


>Q9W539.4 [Drosophila melanogaster]
MTLSRGPYSELDKMSLFQDLKLKRRKIDSRCSSDGESIADTSTSSPDLLAPMSPKLCDSGSAGASLGASLPL
PLALPLPMALPLPMSLPLPLTAASSAVTVSLAAVVAAVAETGGAGAGGAGTAVTASGAGPCVSTSSTTAAAA
TSSTSSLSSSSSSSSSTSSSTSSASPTAGASSTATCPASSSSSSGNGSGGKSGSIKQEHTEIHSSSSAISAA
AASTVMSPPPAEATRSSPATPEGGGPAGDGSGATGGGNTSGGSTAGVAINEHQNNGNGSGGSSRASPDSLEE
KPSTTTTTGRPTLTPTNGVLSSASAGTGISTGSSAKLSEAGMSVIRSVKEERLLNVSSKMLVFHQQREQETK
AVAAAAAAAAAGHVTVLVTPSRIKSEPPPPASPSSTSSTQRERERERDRERDRERERERDRDREREREQSIS
SSQQHLSRVSASPPTQLSHGSLGPNIVQTHHLHQQLTQPLTLRKSSPPTEHLLSQSMQHLTQQQAIHLHHLL
GQQQQQQQASHPQQQQQQQHSPHSLVRVKKEPNVGQRHLSPHHQQQSPLLQHHQQQQQQQQQQQQHLHQQQQ
QQQHHQQQPQALALMHPASLALRNSNRDAAILFRVKSEVHQQVAAGLPHLMQSAGGAAAAAAAAVAAQRMVC
FSNARINGVKPEVIGGPLGNLRPVGVGGGNGSGSVQCPSPHPSSSSSSSQLSPQTPSQTPPRGTPTVIMGEC
GVRTMVWGYEPPPPSAGQSHGQHPQQQQQSPHHQPQQQQQQQQQQSQQQQQQQQQQSLGQQQHCLSSPSAGS
LTPSSSSGGGSVSGGGVGGPLTPSSVAPQNNEEAAQLLLSLGQTRIQDMRSRPHPFRTPHALNMERLWAGDY
SQLPPGQLQALNLSAQQQQWGSSNSTGLGGVGGGMGGRNLEAPHEPTDEDEQPLVCMICEDKATGLHYGIIT
CEGCKGFFKRTVQNRRVYTCVADGTCEITKAQRNRCQYCRFKKCIEQGMVLQAVREDRMPGGRNSGAVYNLY
KVKYKKHKKTNQKQQQQAAQQQQQQAAAQQQHQQQQQHQQHQQHQQQQLHSPLHHHHHQGHQSHHAQQQHHP
QLSPHHLLSPQQQQLAAAVAAAAQHQQQQQQQQQQQQQAKLMGGVVDMKPMFLGPALKPELLQAPPMHSPAQ
QQQQQQQQQQQQQASPHLSLSSPHQQQQQQQGQHQNHHQQQGGGGGGAGGGAQLPPHLVNGTILKTALTNPS
EIVHLRHRLDSAVSSSKDRQISYEHALGMIQTLIDCDAMEDIATLPHFSEFLEDKSEISEKLCNIGDSIVHK
LVSWTKKLPFYLEIPVEIHTKLLTDKWHEILILTTAAYQALHGKRRGEGGGSRHGSPASTPLSTPTGTPLST
PIPSPAQPLHKDDPEFVSEVNSHLSTLQTCLTTLMGQPIAMEQLKLDVGHMVDKMTQITIMFRRIKLKMEEY
VCLKVYILLNKEVELESIQERYVQVLRSYLQNSSPQNPQARLSELLSHIPEIQAAASLLLESKMFYVPFVLN
SASIR
