# Supplementary material for: Understanding molt control switches: Transcriptomic and expression analysis of the genes involved in ecdysteroidogenesis and cholesterol uptake pathways in the Y-organ of the blue crab, Callinectes sapidus
Source: PLoS One. 2021 Sep 3;16(9):e0256735. doi: 10.1371/journal.pone.0256735 (PMC8415587; doi:10.1371/journal.pone.0256735)
Supplement: S5 File — (FASTA) [file pone.0256735.s006.fasta]

>MW556750 [Callinectes_sapidus]
MLRASRSVRCGVHAICQDNYFITQWNKSPSKWLTRGLPTAPTEVVVEEAGLGTAAGAGGDGRTSKSNGNQEV
RPFTAIPGPKPLPLLGNKLFFPTIVKRYWESMQEVYDKYGPVVKVDRVSGSLDMVIVFRPEDTRKMFQAEGV
YPVRPGLGILTHYRAKRPHWFTSPGLVPGNGPEWRRLRSAIHPLLRREVVNAYRPAQTEVANDLVRAIAASS
QHNTKHHPSRYIISDTLSILFHYTLEAVGVVSLGMRLGCLTSTSANHQAQSIIRANTEVLTVLGESMLQPPI
YKLFPTRGYRRLCAAQDTICRLVSVEVARRREELSSDPEGFTQRHPFLASLMTNPDLSLQDVFLLLVEALQG
GIDATATTLGFCLYFLAGNPGVQDQLLEEVQHVQPETHTLQGLPYLRAVVQETLRLRPSSSSRSRVIQEDTI
LSGYFVPAGAFVVSPPNVACHDPQTFPEPDTFKPDRWLFKKRGATLNTTDALSTPSDVENKPAGEKIDPYTV
VAFGHGARMCPGRRLAEQEIHLALIQLVKSYKMELAEPGRTVGQMMRLNMMPDAPLAIAFTPR

>ctg188_pilon.3 [Portunus trituberculatus]
MLRALRPVRCGLHATCLQNYITQWDKSSLKWLTKGLRTAPTEAVAQDARVNTAAGGRTNNSSRNQEVRPFAS
IPGPKPLPLLGNQLFFTTMGGCPVERYWESVQGIYKKYGPVVKVERFSGSLDMVMVFRPEDTRKMFQVILKN
GPEWRRLRSAIHPLLRREVINAYRPAQTEVANDLVRFIRASNEQNTKQHPSRYIIFDTLSILFNYTLEAVAV
VSLGMRLGCLASTSTNHQAQSIIRANIETLTVLWESMLQLPLYKLFPTRGYRNLCAAQDTICRLVNMEVGRR
REELALDPEGFTQRQPFLASLMSNPDLSSQDVFLLLVEVLQGGIDATATTLGFCLYFLAGHPSVQDQLLKEV
QHVQPETHTLQTFIISPPNVACHDPQTFPEPDKFKPDRWLFKKRGSALNTTDALSTLSDIENKAAEEKIDPY
TVVAFGHGARMCPGRRLAEQEIHLALIQASDGKEERLYRLLVKSYKMELAEPGKVVGQVMRLNMMPDAHLAI
AFTPR

>MPC15591.1[Portunus_trituberculatus]
MLRALRPVRCGLHATCLQNYFITQWDKSSLKWLTKGLRTAPTEAVAQDARVNTAAGGRTNNSSRNQEVRPFA
SIPGPKPLPLLGNQLFFTTMVNMEVGRRREELALDPEGFTQRQPFLASLMSNPDLSSQDVFLLLVEVLQGGI
DAGLPYLRAVVQETLRLRPSSSARSRVIQEDTIVSGYFVPAGTFIISPPNVACHDPQTFPEPDKFKPDRWLF
KKRGSALNTTEALSTLSDIENKAAEEKIDPYTVVAFGHGARMCPGRRLAEQEIHLALIQASDGKEERLYRLL
VKSYKMELAEPGKVVGQVMRLNMMPDAHLAIAFTPR

>XP_042233140.1 [Homarus americanus]
MRLMCPLRLSACVLLNSSTRPGKRSDLKFSVRLRSTETTVPWSRIKQRHIPSDNLLMKTTLSPINTRAPS
GLFIQGGHGRLKSNVASGEQDLGPPLPYTAIPGPRPLPVIGNKFLFTSLGGYPMERFWDSSWKLYNKFGP
IVRVTKFAGDLDMVIVFRPEDTAKIYQAEGRLPVRPGLDILTYYRASRPTWFSSPGLVPGNGSEWRRLRS
AVHALLRPEVVSRYRAAQNKVAEDLVCLLMARYPLQEGPEGGSHVVPDLLPLLFHYTLEAVGVVSLGTRL
GCLHPDAHDHQGHHDLSSTRASRVITANQNILELLGESMFLPPFYKYFPSRMYRRLSHAQDTIAGIVQEE
LMLRQEERAQDPEAFSFHHPFLDSLFSNSQLPTMDVFLLLVEIFQGGIDAGLVYLRAVVQETLRLRPSAS
SRSRLIQQDMVFSGYLVPAGGLVVIEGLKGNTITINTIILWCDATGGSALGRLYE

>XP_037798386.1[Penaeus_monodon]
MGKSTIQRRMAGAVPSTTSRFLASSCASVPPSSARHHALRSQDSRWRATWAWILGFVGRRPCSSSTHTPPPA
SPTPEGFVGGSCPRGELRQEFGDSDRVRPYESIPGPKPLPLVGNKLLFTPLGGYSLERYWESCWKLYDLYGP
IVRLAKLSGQFDMVLVFRPEDTRKIFEKEGRLPVRPALDILEYYRMRNPDLYSSPGLVPGNGEEWKRLRVCV
HSLLRRELVQSYKAAQAGVAQDLATALDDAQRRHPEGPVPDLLYVLFRYTLEAVGVVSLGTRLGCLDAAHTT
TTHAHTRARDIIAANEETLAVMGASFFSPPLYRVLPTRAYNTLSRAQLTIASVVEEQLRRRRKEHAQDPIAF
KEQHPFLSSLLERQDISPSDVFLLVLEVFQGGIDATATTLGFCLHYLSREAGTQEALYNEVRGVEPATHTLQ
GLSYLRAVVQEAMRLRPSAGGRTRIIHEAGVFCGYHVPAGTCVSSPPVVACHDPEVFPEPHQFRPDRWLSRT
KPTQASSSQPTPMGGGSTTPTGIGSFTSTEGSAKSTGSATGVGLATPTGGGSTTPTEEKRIHPYTILPFGHG
ARMCPGRRVAEQEIYLALIQVVKAFRMECVGSPGGPGDPVGQVLRLNMMPDAPIAIRFTRR

>ROT69394.1 [Penaeus vannamei]
MAGAVPSNTGKFLAASFAIRPPHSARPHALGSQDSRWRTWAWVLGFVGRRPYSSSSTQSPPPAPPSPGEF
RQEFGDSDRVRPYESIPGPKPLPLVGNKLLFTPLGGYSFERYWESCWKLYDLYGPVVRLAKISGHFDMVL
VFRPEDTRKIFECRARKSLTIPVDAPGRKRACPCDLPWTSWSTTGCGILTCTRPRVCNGEEWKRLRVCVH
SLLRRELVQSYKAAQAGVAKDLATALDAAKGRHPEGVVPDLLNLLFRYTLEAVGVVSLGTRLGQRRDPGR
HGGVALQPALVPGPAHPRLQDPLPGSAHHRPRGGGAASEEEEGTRTGSRGLQGAASLPQFSPRAAGHRSH
GRLPARPRGVPRRHRRDGDDAGLLSPLPLEEKEPQETLFEEVKDVEPATHTLQGLPYLRAVVQEAMRLRP
SAGGRTRFIHEDGVFSGFHVPAGVSLGRLDFCFSSTSNSFSSLSFLHRLLLLPTQTCVSSPPVIACHDPA
VALSDQSPAHGRRVDYAHAQGRRVDHGHGDRIHHAHGRRFDYAHGDRVDHATGIGSTAHGIGSTTPTEET
RIHPYTIVPFGHGARMCPGRRVAEQEIYLALIQVVKAFRMECVGSPEGPGEPVGQVLRLNMMPDAPIAIK
FTRR


>XP_032792590.1[Daphnia_magna]
MRPLGLFRHPLGLFRHGGLCRNYCTHKRYEEIPGPQPLPLVGNALLFSPLGPYNIPRLLDGFADLHRQYGEI
VKLKMGNTPSVLLFNPNDIKTMFDHEGKYPQRPTFDALKDYRKRKYQTVGIVPDNGEEWYRMRQNVQVLLKL
KTVHSYWNRQQAVAEEFSACLLPKTNADGVIKDFVQHAFQYSLEAIGVICYGKRLNCLSANLLECDAIVKAN
VQFLKALGETFHQPPWWKLWRTKSYKIIESTQDLMMTNAIKYLEEARQKLKQNPAVFLEEDPILCHLLENDN
LSATEKNLLVTEMFQGGIDATGTVVTMMLYEFARNPQIQAAVYDDLIVNKLRPGYAPPLLRACLKETLRLHP
TAGGTSRIISSDAILSGYRVPKGTLVVGVTPIISRMDRYFSNPLKFNPWRFIDKKVLPHPYASVPFGHGARM
CPGRRLAEQEILLGIAEIVLKYEVHPVTSRDISMVLDLNLVPSEPIDFRLVVRRGC

>Q9V5L3.3 [Drosophila melanogaster]
MSGLRKTSIALMRRSTSSTTILPHSGGVGGAVSPPSSGVGVATEIEKSIAMQRLRTGESSNPKKLNVSQQPV
TSVATTRTTASSLPAETTSSPAAAVRPYSEVPGPYPLPLIGNSWRFAPLIGTYKISDLDKVMNELHVNYGKM
AKVGGLIGHPDLLFVFDGDEIRNIFKKEEAMPHRPSMPSLRHYKGDLRRDFFGDVAGLIGVHGPKWEAFRQE
VQHILLQPQTAKKYIPPLNDIASEFMGRIELMRDEKDELPANFLHELYKWALESVGRVSLDTRLGCLSPEGS
EEAQQIIEAINTFFWAVPELELRMPLWRIYPTKAYRSFVKALDQFTAICMKNIGKTMDKADADEARGLSKSE
ADISIVERIVRKTGNRKLAAILALDLFLVGVDTTSVAASSTIYQLAKNPDKQKKLFDELQKVFPHREADINQ
NVLEQMPYLRACVKETLRMRPVVIANGRSLQSDAVINGYHVPKGTHVIFPHLVVSNDPAYFPEPKRFLPERW
LKQSTDAAGCPHANQKIHPFVSLPFGFGRRMCVGRRFAEIELHTLLAKIFRKYKVSYNSGEFVYRVNSTYIP
QSPLNFKLTLRDE
